# Supplementary material for: Motherhood choice in multiple sclerosis (MoMS) – Pilot trial of web-based decision support
Source: PLoS One. 2026 Jun 12;21(6):e0351108. doi: 10.1371/journal.pone.0351108 (PMC13262864; doi:10.1371/journal.pone.0351108)
Supplement: S8 Dataset — (XLSX) [file pone.0351108.s008.xlsx]

## Sheet: wwMS_t0
ID	Date (-99= missing data)	Group	Age	Children	Disease course	Disease duration	Education (highest degree)	Number of relapses in the last 12 months	Increase in disability in the last 12 months	Immunotherapy	CPS ( -99=missing data)	PDDS	t0_DCS_1	t0_DCS_2	t0_DCS_3	t0_DCS_4	t0_DCS_5	t0_DCS_6	t0_DCS_7	t0_DCS_8	t0_DCS_9	t0_DCS_10	t0_DCS_11	t0_DCS_12	t0_DCS_13	t0_DCS_14	t0_DCS_15	t0_DCS_16	t0_expectations_The support programme should help me with my decision-making about having children. (-99 = missing data)	t0_expectations_I think that the support programme can help me to talk more openly about wanting children with multiple sclerosis. (-99 = missing data)	t0_expectations_I believe that through the support programme I can clarify my own attitude about wanting children despite MS. (-99 = missing data)	t0_expectations_I hope to clarify many open questions and uncertainties through the support programme. (-99 = missing data)	t0_expectations_I feel overwhelmed by the issue of pregnancy with MS. (-99 = missing data)	t0_expectations_I believe the support programme will help me to discuss the issue of wanting a child more effectively with my doctor afterwards. (-99 = missing data)	t0_expectations_I believe that the support programme will help me to better weigh up my options on the issue of wanting a child. (-99 = missing data)	t0_expectations_I have no particular expectations. ( -99 = missing data)	t0_MPWQ_1_My MS disease has no influence on my decision to have children.	t0_MPWQ_2_I am not interested in the opinion of people close to me about my desire to have children.	t0_MPWQ_3_My neurologist knows best if pregnancy is advisable for me.	t0_MPWQ_4_My neurologist knows best if I can take care of a child despite my MS.	t0_MPWQ_5_Pregnancy and breastfeeding are the best non-pharmacological treatments for MS.	t0_MPWQ_6_I feel I have enough information to make a decision to have a child or not.	t0_MPWQ_7_My possible future disabilities affect my decision to have children.	t0_MPWQ_8_I have the confidence to deal with pregnancy and raise a child.	t0_MPWQ_9_I know how to manage my MS so I can take care of my child.	t0_MPWQ_10_I already have strategies to deal with my future disabilities so I can take care of my child.	t0_MPWQ_11_There are people who will help me raise my child.	t0_MPWQ_12_I know who to turn to when I need professional help (e.g. domestic help).	t0_MPWQ_13_I know how to meet my child's needs (e.g. romping or running) despite my MS.
001	2021-10-16	PtDA	32	no	RRMS	1-5 years	< 12 school years	≥ 3	a little bit	yes	shared-decision making	1	0	0	0	0	0	0	0	0	0	0	0	0	0	0	0	0	strongly agree	strongly agree	strongly agree	agree	strongly agree	agree	agree	strongly disagree	disagree	disagree	I rather disagree	I rather agree	I rather agree	disagree	agree	I rather agree	I rather disagree	disagree	agree	disagree	disagree
002	2021-10-15	PtDA	28	no	RRMS	< 1 year	≥ 12 school years	1	a little bit	yes	informed choice	0	2	1	1	2	2	1	2	2	1	2	1	2	1	2	2	2	strongly agree	strongly agree	strongly agree	strongly agree	disagree	strongly agree	strongly agree	disagree	I rather agree	I rather disagree	I rather agree	I rather disagree	I rather agree	I rather disagree	I rather disagree	I rather agree	I rather disagree	I rather disagree	agree	I rather disagree	I rather agree
003	2021-10-29	PtDA	36	no	RRMS	1-5 years	≥ 12 school years	≥ 3	a little more	yes	informed choice	2	2	2	1	3	3	3	2	4	2	2	2	1	2	2	3	3	agree	agree	agree	agree	disagree	agree	agree	strongly disagree	disagree	disagree	disagree	I rather disagree	I rather agree	I rather disagree	I rather agree	agree	I rather agree	I rather agree	I rather agree	I rather disagree	I rather agree
004	2021-10-27	DC	33	yes	Suspected RRMS/CIS	1-5 years	≥ 12 school years	None	a little bit	no	autonomous	0	3	2	3	3	2	1	1	3	1	1	1	1	2	3	3	2	agree	agree	agree	agree	disagree	agree	agree	disagree	I rather disagree	disagree	I rather agree	I rather disagree	I rather disagree	I rather disagree	I rather agree	I rather agree	I rather agree	I rather agree	I rather agree	I rather disagree	I rather disagree
005	2021-11-02	DC	29	no	RRMS	< 1 year	≥ 12 school years	1	a little more	yes	informed choice	3	2	1	0	1	1	1	2	1	0	1	0	0	1	2	0	0	agree	disagree	disagree	strongly agree	agree	agree	agree	strongly disagree	agree	I rather disagree	disagree	disagree	-99	disagree	I rather disagree	agree	I rather disagree	I rather disagree	agree	I rather agree	I rather agree
006	2021-10-31	DC	29	no	RRMS	1-5 years	≥ 12 school years	None	a little bit	yes	informed choice	0	3	3	2	1	1	1	2	1	1	1	0	0	0	2	2	2	strongly agree	strongly agree	strongly agree	strongly agree	agree	agree	strongly agree	strongly disagree	disagree	disagree	I rather disagree	I rather disagree	I rather disagree	I rather disagree	agree	agree	I rather agree	I rather disagree	agree	I rather disagree	I rather agree
007	2021-11-08	PtDA	32	no	RRMS	≥ 5 years	≥ 12 school years	1	no increase	yes	informed choice	1	1	1	1	1	1	1	1	1	1	2	0	0	1	1	0	1	strongly agree	agree	strongly agree	strongly agree	disagree	agree	strongly agree	agree	agree	I rather agree	I rather disagree	disagree	disagree	disagree	I rather agree	I rather disagree	I rather disagree	I rather disagree	-99	-99	-99
008	2021-11-01	PtDA	29	no	RRMS	≥ 5 years	≥ 12 school years	None	a little bit	yes	informed choice	3	2	2	2	1	1	1	1	2	0	0	1	0	1	3	3	3	agree	strongly agree	strongly agree	strongly agree	agree	disagree	strongly agree	strongly disagree	I rather disagree	I rather disagree	disagree	disagree	I rather disagree	I rather agree	I rather agree	I rather agree	I rather disagree	I rather disagree	I rather agree	I rather agree	I rather disagree
009	-99	PtDA	30	no	RRMS	≥ 5 years	≥ 12 school years	1	a little bit	no	informed choice	0	2	2	2	3	3	3	1	4	1	3	4	4	4	4	4	4	disagree	strongly agree	disagree	strongly agree	strongly disagree	disagree	agree	disagree	agree	agree	disagree	disagree	I rather agree	I rather agree	I rather disagree	agree	agree	agree	agree	I rather agree	agree
010	2021-11-07	DC	25	no	Suspected RRMS/CIS	< 1 year	≥ 12 school years	1	a little bit	in the decision-making process	informed choice	0	1	1	1	2	2	1	3	4	2	1	1	1	1	2	3	2	strongly agree	strongly agree	strongly agree	strongly agree	agree	strongly agree	strongly agree	strongly disagree	agree	I rather disagree	I rather agree	disagree	I rather agree	I rather disagree	I rather disagree	agree	I rather agree	I rather agree	agree	agree	I rather agree
011	2021-11-07	PtDA	30	yes	Suspected RRMS/CIS	1-5 years	≥ 12 school years	None	no increase	yes	informed choice	0	2	1	1	2	2	2	1	1	0	1	1	1	1	2	2	2	agree	disagree	strongly agree	strongly agree	disagree	agree	strongly agree	strongly disagree	disagree	I rather disagree	I rather disagree	I rather disagree	I rather disagree	I rather disagree	agree	agree	I rather agree	I rather disagree	agree	disagree	I rather disagree
012	2021-11-07	PtDA	31	no	RRMS	1-5 years	≥ 12 school years	None	a little bit	yes	informed choice	3	1	0	0	1	1	0	1	0	0	0	0	0	0	0	0	0	strongly agree	disagree	agree	agree	strongly disagree	disagree	disagree	strongly disagree	disagree	I rather disagree	I rather agree	disagree	I rather disagree	disagree	agree	I rather disagree	disagree	disagree	agree	disagree	I rather disagree
013	2021-11-19	PtDA	28	yes	Suspected RRMS/CIS	1-5 years	≥ 12 school years	1	no increase	yes	informed choice	0	1	1	1	3	3	3	2	3	1	2	3	3	2	2	2	2	agree	agree	disagree	strongly agree	strongly agree	disagree	disagree	disagree	agree	I rather agree	disagree	disagree	I rather disagree	I rather disagree	I rather disagree	agree	I rather disagree	I rather disagree	agree	I rather disagree	I rather agree
014	2021-11-19	PtDA	35	no	RRMS	1-5 years	≥ 12 school years	None	no increase	yes	informed choice	0	2	2	2	2	2	2	3	3	1	1	2	1	1	3	3	3	agree	agree	disagree	strongly agree	disagree	agree	disagree	-99	agree	I rather agree	I rather disagree	I rather disagree	I rather agree	I rather agree	disagree	agree	I rather agree	I rather disagree	agree	disagree	I rather agree
015	2021-12-02	PtDA	28	no	RRMS	≥ 5 years	≥ 12 school years	1	a lot	in the decision-making process	informed choice	3	2	2	2	2	2	3	1	3	1	3	2	0	2	3	3	1	agree	agree	strongly agree	strongly agree	agree	agree	agree	disagree	disagree	I rather agree	I rather disagree	I rather disagree	disagree	I rather agree	agree	I rather disagree	I rather disagree	I rather disagree	I rather agree	I rather agree	I rather disagree
016	2021-12-03	PtDA	36	no	RRMS	≥ 5 years	≥ 12 school years	2	a little bit	yes	-99	2	3	2	3	3	3	3	2	4	3	2	2	1	3	3	4	3	disagree	agree	agree	strongly agree	strongly disagree	agree	agree	disagree	agree	I rather disagree	I rather disagree	I rather disagree	I rather agree	I rather disagree	disagree	agree	I rather agree	agree	I rather agree	I rather disagree	agree
017	2021-11-09	PtDA	30	no	RRMS	1-5 years	≥ 12 school years	≥ 3	a little bit	yes	shared-decision making	0	3	3	3	4	3	3	4	4	4	4	4	1	4	3	4	3	strongly agree	disagree	disagree	agree	agree	agree	disagree	agree	agree	I rather disagree	I rather disagree	I rather disagree	I rather agree	agree	disagree	I rather agree	I rather agree	I rather agree	agree	I rather disagree	I rather agree
018	2021-12-04	DC	27	no	RRMS	1-5 years	≥ 12 school years	None	a little bit	yes	informed choice	3	2	1	2	1	1	1	2	1	1	2	2	0	2	2	1	0	agree	agree	agree	agree	strongly agree	strongly agree	agree	strongly disagree	I rather disagree	I rather disagree	I rather agree	I rather agree	I rather disagree	I rather disagree	I rather agree	I rather agree	I rather agree	I rather agree	I rather agree	I rather disagree	I rather disagree
019	2021-12-08	PtDA	27	no	RRMS	1-5 years	≥ 12 school years	≥ 3	a little bit	yes	informed choice	1	1	1	1	2	2	3	2	3	1	2	3	3	2	3	3	3	strongly agree	strongly agree	strongly agree	strongly agree	agree	strongly agree	strongly agree	strongly disagree	I rather agree	agree	agree	I rather disagree	I rather agree	I rather agree	I rather disagree	agree	I rather agree	disagree	agree	disagree	I rather agree
020	2021-12-13	PtDA	36	no	RRMS	1-5 years	≥ 12 school years	None	no increase	yes	shared-decision making	1	1	1	1	3	3	3	1	3	0	2	1	0	1	1	0	2	strongly agree	disagree	agree	strongly agree	agree	strongly agree	agree	strongly disagree	I rather disagree	agree	agree	agree	I rather disagree	I rather disagree	I rather agree	I rather agree	I rather agree	I rather disagree	I rather agree	I rather disagree	I rather disagree
021	2021-12-28	DC	31	no	RRMS	< 1 year	≥ 12 school years	1	a little bit	yes	informed choice	0	1	1	0	3	2	2	2	3	2	3	2	2	1	3	3	3	agree	agree	agree	strongly agree	disagree	agree	agree	disagree	I rather disagree	I rather disagree	I rather disagree	I rather disagree	I rather agree	I rather disagree	I rather agree	I rather agree	I rather agree	I rather agree	agree	I rather disagree	I rather disagree
022	2021-12-31	DC	28	no	RRMS	< 1 year	≥ 12 school years	2	no increase	yes	informed choice	0	3	2	2	3	3	3	4	4	3	3	3	2	3	3	3	3	agree	agree	agree	strongly agree	strongly disagree	disagree	agree	strongly disagree	I rather disagree	agree	I rather agree	I rather disagree	I rather agree	I rather agree	I rather disagree	agree	I rather agree	I rather disagree	agree	agree	I rather agree
024	2022-01-05	PtDA	22	no	Unclear	1-5 years	< 12 school years	≥ 3	a lot	yes	informed choice	3	4	4	4	4	2	0	2	4	1	1	1	0	0	0	0	0	agree	disagree	agree	strongly agree	strongly agree	disagree	agree	strongly disagree	agree	disagree	I rather agree	disagree	I rather disagree	disagree	agree	I rather disagree	I rather disagree	I rather disagree	agree	I rather agree	I rather disagree
025	2022-01-10	PtDA	28	no	Suspected RRMS/CIS	1-5 years	≥ 12 school years	1	a little bit	yes	informed choice	0	1	1	1	2	3	3	1	4	2	2	3	3	1	4	4	4	strongly disagree	agree	disagree	strongly agree	agree	strongly agree	agree	strongly disagree	agree	I rather disagree	I rather disagree	I rather disagree	I rather disagree	I rather agree	I rather agree	agree	disagree	disagree	agree	disagree	disagree
027	2022-01-10	DC	43	no	RRMS	< 1 year	≥ 12 school years	≥ 3	a lot	yes	shared-decision making	1	3	2	2	3	3	3	1	3	2	3	3	2	3	4	3	3	agree	agree	agree	strongly agree	disagree	strongly agree	strongly agree	strongly disagree	I rather agree	I rather disagree	I rather agree	I rather agree	disagree	I rather disagree	I rather agree	agree	I rather disagree	I rather disagree	I rather agree	I rather disagree	I rather agree
028	2022-01-06	DC	28	no	RRMS	≥ 5 years	≥ 12 school years	None	no increase	yes	shared-decision making	1	2	2	2	3	2	2	2	3	3	2	2	2	2	3	3	2	strongly agree	agree	strongly agree	strongly agree	agree	agree	strongly agree	-99	disagree	disagree	I rather disagree	I rather disagree	I rather agree	I rather disagree	I rather agree	I rather agree	-99	I rather disagree	agree	I rather agree	I rather agree
029	2022-01-17	PtDA	28	no	RRMS	< 1 year	≥ 12 school years	≥ 3	a lot	yes	shared-decision making	2	2	2	1	1	1	0	0	0	0	0	0	0	0	0	0	0	-99	-99	-99	-99	-99	-99	-99	-99	disagree	disagree	I rather agree	I rather disagree	I rather agree	disagree	agree	I rather agree	disagree	disagree	agree	I rather disagree	I rather disagree
030	2022-01-17	PtDA	30	no	Suspected RRMS/CIS	< 1 year	≥ 12 school years	1	a little bit	yes	shared-decision making	0	1	1	1	1	1	0	1	3	1	2	3	3	1	2	3	3	strongly agree	disagree	agree	agree	strongly disagree	disagree	agree	strongly disagree	agree	I rather disagree	I rather agree	disagree	I rather agree	I rather disagree	I rather disagree	agree	agree	disagree	agree	I rather disagree	agree
031	2021-12-27	DC	28	no	RRMS	1-5 years	< 12 school years	2	a little more	yes	informed choice	3	3	3	4	3	2	4	4	4	4	4	4	1	2	2	4	3	disagree	agree	strongly agree	strongly agree	strongly disagree	agree	agree	disagree	agree	agree	I rather disagree	disagree	disagree	agree	disagree	I rather agree	agree	agree	agree	agree	agree
032	2022-01-24	DC	32	no	RRMS	< 1 year	< 12 school years	1	a little bit	yes	autonomous	1	2	2	2	3	3	3	2	1	1	2	1	2	2	3	3	3	strongly agree	agree	strongly agree	strongly agree	agree	strongly agree	agree	strongly disagree	I rather disagree	I rather agree	disagree	disagree	disagree	-99	I rather agree	agree	I rather agree	agree	agree	I rather disagree	I rather agree
033	2022-01-15	PtDA	24	no	RRMS	1-5 years	≥ 12 school years	2	a lot	yes	shared-decision making	3	2	2	2	2	3	2	3	4	2	2	4	0	4	4	4	4	strongly disagree	strongly agree	strongly agree	strongly agree	strongly disagree	agree	agree	disagree	disagree	I rather disagree	I rather disagree	disagree	I rather disagree	I rather agree	I rather disagree	I rather agree	I rather agree	I rather agree	agree	I rather agree	I rather agree
034	2022-01-17	PtDA	31	no	RRMS	≥ 5 years	≥ 12 school years	1	a little bit	yes	informed choice	2	3	3	2	3	3	3	2	2	1	1	1	0	2	2	3	2	strongly agree	disagree	agree	agree	strongly agree	disagree	agree	strongly disagree	I rather disagree	I rather disagree	I rather agree	I rather agree	I rather agree	I rather disagree	agree	I rather disagree	I rather disagree	I rather disagree	agree	I rather disagree	I rather agree
036	2022-02-05	DC	34	no	RRMS	1-5 years	< 12 school years	None	a little bit	yes	informed choice	2	2	2	2	3	3	3	1	3	1	3	1	0	1	3	3	0	strongly agree	disagree	agree	strongly agree	strongly disagree	agree	agree	strongly disagree	disagree	disagree	I rather disagree	disagree	disagree	I rather disagree	disagree	agree	agree	I rather agree	agree	I rather agree	agree
037	2022-02-05	PtDA	26	no	Suspected RRMS/CIS	≥ 5 years	≥ 12 school years	1	a little bit	yes	informed choice	1	1	1	0	0	0	0	0	0	0	0	0	2	0	2	2	2	agree	strongly agree	strongly agree	strongly agree	agree	strongly agree	strongly agree	agree	I rather disagree	disagree	I rather disagree	I rather disagree	I rather agree	I rather disagree	I rather agree	I rather agree	I rather agree	I rather disagree	agree	agree	I rather agree
[truncated: 34 more columns]

## Sheet: wwMS_t1
ID	Group	t1_DCS_1	t1_DCS_2	t1_DCS_3	t1_DCS_4	t1_DCS_5	t1_DCS_6	t1_DCS_7	t1_DCS_8	t1_DCS_9	t1_DCS_10	t1_DCS_11	t1_DCS_12	t1_DCS_13	t1_DCS_14	t1_DCS_15	t1_DCS_16	t1_evaluation_PtDA/DC left me uncertain	t1_evaluation_PtDA/DC made me curious to find out more	t1_evaluation_PtDA/DC has informed me well	t1_evaluation_PtDA/DC helped me to make a decision	t1_evaluation_I found it easy to navigate on the decision aid	t1_evaluation_I understood the information in the decision aid	t1_evaluation_The decision guide was helpful	t1_evaluation The DC was atmospherically pleasant	t1_evaluation_The decision coach encouraged me in my decision-making tendency	tyes_evaluation_decision aid technical problem	t1_evaluation_decision aid_technical problem_str	t1_decision aid school grade	t1_decision coach_school grade	t1_evaluation_scope_decision coaching	t1_decision guide_school grade	t1_CPS	t1_expectations_The support programme helped me to talk more openly about wanting children despite my MS.	t1_expectations_The support programme helped me to clarify my own attitude towards wanting children despite my MS.	t1_expectations_The support programme helped me to clarify my questions and uncertainties.	t1_expectations_The support programme helped me to discuss the topic of having children more effectively with my physician.	t1_expectations_The support programme helped me to better weigh up my possibilities regarding having children.	t1_expectations_My expectations regarding the support programme have been fulfilled.	t1_MPWQ_1_My MS disease has no influence on my decision to have children	t1_MPWQ_2_I am not interested in the opinion of people close to me about my desire to have children.	t1_MPWQ_3_My neurologist knows best if pregnancy is advisable for me.	t1_MPWQ_4_My neurologist knows best if I can take care of a child despite my MS.	t1_MPWQ_5_Pregnancy and breastfeeding are the best non-pharmacological treatments for MS.	t1_MPWQ_6_I feel I have enough information to make a decision to have a child or not.	t1_MPWQ_7_My possible future disabilities affect my decision to have children.	t1_MPWQ_8_I have the confidence to deal with pregnancy and raise a child.	t1_MPWQ_9_I know how to manage my MS so I can take care of my child.	t1_MPWQ_10_I already have strategies to deal with my future disabilities so I can take care of my child.
001	PtDA	3	3	3	2	3	2	2	2	2	0	0	0	2	1	0	0	disagree	strongly agree	strongly agree	disagree	agree	strongly agree	strongly disagree	not applicable	not applicable	no	not applicable	1	-77	-77	3	shared-decision making	disagree	disagree	strongly agree	strongly disagree	strongly agree	agree	disagree	disagree	I rather disagree	I rather disagree	agree	I rather disagree	agree	disagree	I rather disagree	disagree
002	PtDA	3	2	2	3	3	3	2	4	2	3	3	3	3	3	3	3	disagree	agree	agree	agree	agree	agree	agree	not applicable	not applicable	no	not applicable	2	-77	-77	2	informed choice	agree	agree	agree	agree	agree	agree	I rather agree	I rather agree	I rather disagree	disagree	disagree	I rather agree	I rather disagree	I rather agree	I rather agree	I rather disagree
003	PtDA	2	2	1	2	2	2	2	4	2	3	4	0	1	3	3	4	disagree	agree	agree	disagree	agree	agree	agree	not applicable	not applicable	no	not applicable	2	-77	-77	-99	informed choice	agree	agree	disagree	agree	agree	agree	I rather disagree	disagree	I rather agree	disagree	I rather agree	I rather disagree	-99	I rather agree	I rather disagree	I rather disagree
004	DC	4	3	2	3	3	4	3	4	2	3	4	2	3	3	3	4	disagree	agree	agree	disagree	strongly agree	strongly agree	strongly agree	strongly agree	agree	no	not applicable	2	2	was not enough	3	-99	strongly agree	agree	agree	agree	disagree	disagree	I rather disagree	I rather disagree	I rather disagree	I rather agree	I rather agree	I rather agree	I rather agree	I rather agree	I rather agree	I rather agree
006	DC	4	4	4	3	3	4	3	4	4	3	4	0	4	3	4	4	strongly disagree	agree	strongly agree	strongly agree	strongly agree	strongly agree	strongly agree	strongly agree	strongly agree	yes	ab Immu/Schubthrapie fehlt der weiter-Button, der durch das Programm zu Schubtherapie führt	1	1	exactly right	1	informed choice	strongly agree	strongly agree	strongly agree	strongly agree	strongly agree	strongly agree	disagree	I rather disagree	I rather agree	I rather disagree	agree	agree	agree	agree	agree	I rather agree
007	PtDA	3	3	3	3	3	2	2	2	1	2	2	0	2	2	2	3	disagree	agree	agree	disagree	agree	strongly agree	strongly agree	not applicable	not applicable	no	not applicable	2	-77	-77	2	shared-decision making	agree	agree	agree	disagree	agree	agree	agree	disagree	disagree	disagree	I rather disagree	I rather disagree	I rather agree	I rather agree	I rather agree	I rather disagree
008	PtDA	3	2	2	2	2	2	3	3	2	2	2	1	2	3	4	3	disagree	disagree	strongly agree	agree	agree	agree	agree	not applicable	not applicable	yes	es war öfter der Fall, dass das Kennwort nicht akzeotiert wurde ( auch bei copy)	2	-77	-77	2	informed choice	agree	agree	agree	disagree	agree	agree	I rather agree	I rather disagree	I rather disagree	I rather disagree	I rather disagree	I rather agree	I rather agree	I rather agree	I rather agree	I rather disagree
009	PtDA	2	2	3	3	3	3	1	3	1	2	2	3	3	3	3	3	disagree	agree	disagree	strongly disagree	agree	agree	strongly disagree	not applicable	not applicable	no	not applicable	3	-77	-77	2	informed choice	disagree	disagree	agree	strongly disagree	disagree	strongly disagree	agree	I rather disagree	disagree	disagree	I rather agree	I rather agree	I rather agree	I rather agree	I rather agree	I rather agree
010	DC	4	4	4	4	4	3	4	4	2	3	3	2	3	4	4	4	disagree	agree	strongly agree	strongly agree	strongly agree	strongly agree	strongly agree	agree	-99	yes	Ton funktionierte am Anfang nicht	1	1	exactly right	1	informed choice	strongly agree	strongly agree	strongly agree	strongly agree	strongly agree	strongly agree	agree	I rather disagree	-99	disagree	I rather agree	I rather agree	disagree	agree	I rather agree	I rather agree
011	PtDA	3	3	3	3	3	3	2	2	2	3	3	3	3	3	3	3	strongly disagree	agree	strongly agree	agree	strongly agree	strongly agree	agree	not applicable	not applicable	no	not applicable	1	-77	-77	2	informed choice	agree	agree	agree	strongly agree	agree	agree	disagree	disagree	disagree	disagree	I rather disagree	agree	agree	I rather agree	I rather agree	I rather disagree
012	PtDA	4	2	2	3	4	0	1	3	1	0	0	0	1	0	0	0	strongly disagree	strongly agree	agree	disagree	strongly agree	strongly agree	disagree	not applicable	not applicable	no	not applicable	1	-77	-77	2	informed choice	agree	strongly agree	strongly agree	strongly agree	agree	strongly agree	disagree	I rather disagree	I rather disagree	I rather disagree	disagree	disagree	I rather agree	I rather disagree	disagree	I rather disagree
013	PtDA	3	1	2	3	1	2	3	4	3	3	3	3	4	3	4	4	disagree	agree	strongly agree	agree	strongly agree	agree	agree	not applicable	not applicable	no	not applicable	2	-77	-77	2	informed choice	agree	agree	agree	disagree	disagree	strongly agree	agree	agree	disagree	disagree	I rather agree	I rather agree	I rather agree	agree	I rather agree	I rather disagree
014	PtDA	4	4	3	4	3	3	2	4	2	3	4	4	4	4	4	4	strongly disagree	agree	agree	disagree	strongly agree	agree	strongly agree	not applicable	not applicable	no	not applicable	2	-77	-77	2	informed choice	disagree	agree	agree	agree	agree	agree	agree	I rather disagree	I rather disagree	I rather disagree	I rather agree	agree	I rather disagree	I rather agree	I rather agree	I rather disagree
015	PtDA	2	2	2	3	3	3	1	3	1	2	2	0	2	2	2	2	disagree	agree	agree	disagree	-99	-99	strongly agree	not applicable	not applicable	no	not applicable	2	-77	-77	2	informed choice	agree	agree	agree	strongly agree	agree	agree	I rather disagree	I rather disagree	disagree	disagree	I rather agree	I rather agree	agree	I rather disagree	I rather disagree	I rather disagree
016	PtDA	3	3	2	3	3	3	4	4	3	3	3	2	3	4	3	3	strongly disagree	strongly agree	agree	agree	agree	strongly agree	agree	not applicable	not applicable	yes	ich musste es ständig zwischenspeichern, da beim Öffnen des "Ankreuzbuttons" auf einmal eine Wolke auftauchte und das Formular verloren ging. Ich habe dann mehrere Varianten zur Datensicherung ausprobiert und das Heruntereladen und Unterspeichern hat geholfen. Also nie ausfüllen, wenn es nur geöffnet ist :)	-99	-77	-77	2	-99	strongly agree	strongly agree	agree	agree	strongly agree	agree	agree	I rather agree	I rather agree	disagree	-99	I rather agree	I rather disagree	agree	agree	agree
018	DC	4	4	3	3	4	4	4	3	4	3	3	1	3	3	4	4	strongly disagree	agree	strongly agree	strongly agree	strongly agree	strongly agree	agree	strongly agree	strongly agree	yes	Beim Anmelden kam mehrmals, dass ich keine Berechtigung habe. Beim erneuten Anmelden ging es. Dies kam auch vor, wenn ich eine neue Seite laden wollte.	2	1	exactly right	1	informed choice	strongly agree	strongly agree	strongly agree	strongly agree	strongly agree	strongly agree	disagree	I rather disagree	agree	I rather agree	I rather agree	agree	agree	I rather agree	I rather agree	I rather agree
019	PtDA	2	2	2	3	3	3	3	4	3	3	1	3	3	3	2	3	strongly disagree	agree	agree	strongly agree	agree	strongly agree	agree	not applicable	not applicable	no	not applicable	2	-77	-77	2	informed choice	agree	agree	strongly agree	strongly agree	agree	strongly agree	agree	I rather agree	I rather agree	I rather disagree	agree	I rather agree	I rather disagree	agree	agree	disagree
020	PtDA	4	4	3	4	4	4	3	4	3	4	3	4	3	4	4	3	disagree	strongly disagree	agree	disagree	disagree	strongly agree	agree	not applicable	not applicable	no	not applicable	3	-77	-77	2	shared-decision making	agree	agree	strongly agree	agree	agree	agree	disagree	I rather disagree	agree	agree	I rather agree	agree	I rather agree	agree	I rather agree	I rather disagree
021	DC	1	1	0	3	2	2	2	3	2	3	2	2	3	3	3	3	strongly disagree	agree	strongly agree	strongly agree	strongly agree	strongly agree	disagree	strongly agree	strongly agree	no	not applicable	2	1	exactly right	3	informed choice	agree	agree	strongly agree	strongly agree	strongly agree	strongly agree	I rather disagree	I rather disagree	I rather disagree	I rather disagree	I rather agree	I rather agree	I rather agree	I rather agree	I rather agree	I rather agree
022	DC	4	3	3	4	3	4	4	4	3	4	4	3	4	4	4	4	strongly disagree	agree	strongly agree	strongly agree	strongly agree	strongly agree	agree	strongly agree	strongly agree	yes	Ich hatte zu Beginn keine Zugangsdaten	2	1	exactly right	2	professional as agent	agree	strongly agree	strongly agree	agree	strongly agree	strongly agree	agree	I rather agree	I rather agree	I rather agree	I rather agree	agree	I rather agree	agree	I rather agree	I rather agree
025	PtDA	3	3	3	3	3	3	4	4	4	4	3	1	3	4	4	4	strongly disagree	agree	agree	agree	agree	strongly agree	strongly agree	not applicable	not applicable	yes	Bei der Bewertung mit den Sternen stürzte das Programm ab	3	-77	-77	2	informed choice	agree	strongly agree	strongly agree	strongly agree	strongly agree	strongly agree	disagree	disagree	disagree	disagree	I rather agree	agree	I rather agree	agree	agree	I rather agree
027	DC	0	4	3	4	3	3	1	3	3	4	2	3	4	4	3	3	disagree	agree	strongly agree	agree	agree	agree	agree	strongly agree	strongly agree	yes	bei Nutzen über Microsoft Edge konnten die Sterne-Bewertung nicht ausgeführt werden. Absturz oder System, Daten gingen komplett verloren.	2	2	exactly right	2	shared-decision making	agree	strongly agree	strongly agree	strongly agree	strongly agree	agree	I rather disagree	I rather disagree	I rather agree	I rather agree	agree	agree	agree	agree	I rather agree	I rather agree
028	DC	4	4	4	4	4	4	4	4	4	4	3	3	4	3	3	3	strongly disagree	strongly agree	strongly agree	agree	strongly agree	strongly agree	strongly agree	strongly agree	strongly agree	no	not applicable	1	1	exactly right	1	shared-decision making	strongly agree	strongly agree	strongly agree	strongly agree	strongly agree	strongly agree	I rather agree	disagree	I rather agree	I rather disagree	I rather agree	agree	I rather agree	I rather agree	I rather agree	I rather agree
029	PtDA	4	3	3	2	2	1	2	1	3	0	0	0	0	0	0	0	strongly disagree	strongly agree	strongly agree	agree	strongly agree	strongly agree	disagree	not applicable	not applicable	no	not applicable	1	-77	-77	3	shared-decision making	agree	strongly agree	agree	strongly agree	agree	agree	disagree	disagree	I rather disagree	disagree	agree	I rather agree	I rather disagree	agree	I rather disagree	I rather disagree
030	PtDA	3	3	3	4	3	2	2	4	3	4	4	3	3	3	4	4	disagree	agree	strongly agree	agree	disagree	strongly agree	agree	not applicable	not applicable	no	not applicable	3	-77	-77	2	shared-decision making	agree	strongly agree	strongly agree	agree	strongly agree	strongly agree	I rather agree	I rather agree	I rather agree	I rather disagree	I rather agree	agree	I rather disagree	agree	agree	I rather agree
031	DC	-99	-99	-99	-99	-99	-99	-99	-99	-99	-99	-99	-99	-99	-99	-99	-99	disagree	agree	strongly agree	agree	agree	agree	agree	agree	strongly agree	no	not applicable	2	2	exactly right	2	informed choice	agree	agree	agree	agree	agree	agree	I rather disagree	agree	disagree	disagree	disagree	I rather agree	I rather disagree	I rather agree	I rather agree	I rather agree
032	DC	4	4	4	4	4	4	4	4	4	3	4	4	4	4	3	4	strongly disagree	disagree	strongly agree	strongly agree	strongly agree	strongly agree	agree	strongly agree	strongly agree	yes	nur beim Gespräch, wurde sofort gelöst	2	1	exactly right	2	shared-decision making	strongly agree	strongly agree	strongly agree	strongly agree	strongly agree	strongly agree	I rather agree	I rather agree	I rather disagree	disagree	I rather agree	agree	-99	agree	I rather agree	I rather agree
034	PtDA	3	3	3	3	3	3	2	2	3	3	3	1	3	3	3	3	strongly disagree	agree	agree	disagree	strongly agree	strongly agree	agree	not applicable	not applicable	no	not applicable	2	-77	-77	2	informed choice	agree	agree	agree	disagree	strongly agree	strongly agree	I rather disagree	I rather disagree	I rather agree	I rather agree	I rather agree	I rather agree	I rather disagree	I rather agree	I rather agree	I rather agree
036	DC	4	3	3	4	4	3	1	3	1	3	1	1	1	1	0	1	strongly disagree	agree	agree	strongly disagree	strongly agree	strongly agree	strongly agree	strongly agree	agree	no	not applicable	2	1	exactly right	2	informed choice	agree	agree	disagree	agree	agree	disagree	disagree	disagree	disagree	disagree	disagree	disagree	disagree	agree	I rather agree	I rather disagree
037	PtDA	4	4	4	4	4	3	4	4	4	3	3	3	3	4	3	3	strongly disagree	agree	strongly agree	agree	agree	agree	strongly agree	not applicable	not applicable	no	not applicable	1	-77	-77	2	informed choice	strongly agree	agree	agree	strongly agree	strongly agree	strongly agree	I rather agree	I rather agree	agree	agree	agree	agree	I rather agree	I rather disagree	agree	agree
[truncated: 48 more columns]

## Sheet: nurses_t1
ID	DC_evaluation_left the woman uncertain.	DC_evaluation_The programme has over-whelmed the woman	DC_evaluation_The decision coaching was atmospherically pleasant	Coaching_... helped the woman to make a decision	Coaching_The woman understood the content	Coaching_The woman was actively participating	Coaching_The decision guide was helpful	MAPPINSDM_1_C	MAPPINSDM_2_C	MAPPINSDM_3a_C	MAPPINSDM_3b_C	MAPPINSDM_3c_C	MAPPINSDM_4_C	MAPPINSDM_5_C	MAPPINSDM_6_C	MAPPINSDM_7_C	MAPPINSDM_8_C	MAPPINSDM_9_C
004	strongly disagree	strongly disagree	strongly agree	strongly agree	strongly agree	strongly agree	strongly agree	-99	4	3	4	3	4	4	4	4	4	4
005	strongly disagree	strongly disagree	strongly agree	strongly agree	strongly agree	strongly agree	strongly agree	4	4	4	4	4	4	4	2	4	4	4
006	strongly disagree	strongly disagree	strongly agree	agree	agree	strongly agree	agree	3	3	2	3	2	3	3	3	2	4	4
010	strongly disagree	strongly disagree	strongly agree	agree	strongly agree	strongly agree	agree	3	3	3	3	3	3	3	3	1	3	3
018	strongly disagree	strongly disagree	strongly agree	strongly agree	strongly agree	strongly agree	strongly agree	4	-99	4	4	3	4	4	4	4	4	4
021	strongly disagree	strongly disagree	strongly agree	strongly agree	strongly agree	strongly agree	agree	4	4	2	3	3	4	4	4	2	4	4
022	strongly disagree	strongly disagree	strongly agree	strongly agree	strongly agree	strongly agree	strongly agree	4	4	4	4	4	4	4	4	4	4	4
028	strongly disagree	strongly disagree	strongly agree	agree	strongly agree	strongly agree	agree	4	4	3	3	2	3	2	4	3	4	3
027	disagree	strongly disagree	strongly agree	agree	strongly agree	strongly agree	strongly agree	4	4	4	4	4	4	3	4	4	4	4
031	strongly disagree	strongly disagree	strongly agree	strongly agree	strongly agree	strongly agree	strongly agree	4	4	4	4	4	4	4	4	4	4	4
032	strongly disagree	strongly disagree	strongly agree	agree	agree	strongly agree	disagree	2	3	2	3	3	3	4	3	2	4	4
036	disagree	disagree	agree	disagree	agree	agree	disagree	3	3	2	3	2	4	3	3	2	3	4
